# Supplementary material for: Trends in reported occupational injuries due to accidents among native-born Swedes and immigrant workers in Sweden 2003–2020
Source: Inj Epidemiol. 2025 May 26;12:29. doi: 10.1186/s40621-025-00581-1 (PMC12105387; doi:10.1186/s40621-025-00581-1)
Supplement: Supplementary file 1 — Supplementary Material 1 [file 40621_2025_581_MOESM1_ESM.xlsx]

## Sheet: Table of contents 
Table of contents: Supplementry materials
Table 1: Baseline characteristics of study population by region of birth
Table 2: Incidence rate of occupational injuries per 1000 workers by region of birth
Table 3: Annual Percentage Change (APC) for each segment of the joinpoint model by region of birth
Table 4: Incidence rate of occupational injuries per 1000 workers by region of birth, stratified by sex
Table 5: Incidence rate of occupational injuries per 1000 workers by region of birth, stratified by age groups (<30 years and >= 30 years)
Table 6: Incidence rate of occupational injuries per 1000 workers by region of birth, stratified by economic sector (10 groups)
Table 7: Incidence rate of occupational injuries per 1000 workers by region of birth, stratified by employer size (small to medium, medium to large, large)
Table 8: Incidence rate of occupational injuries per 1000 workers by region of birth, stratified by owernship sector (public sector, private sector)
Table 9: Incidence rate of occupational injuries per 1000 workers by reason for immigration
Table 10: Annual Percentage Change (APC) for each segment of the joinpoint model by reason for immigration
Table 11: Incidence rate of occupational injuries per 1000 workers by reason for immigration, stratified by sex
Table 12: Incidence rate of occupational injuries per 1000 workers by reason for immigration, stratified by age groups (<30 years and >= 30 years)
Table 13: Incidence rate of occupational injuries per 1000 workers by reason for immigration, stratified by highest level of education (primary, secondary, university)
Table 14: Incidence rate of occupational injuries per 1000 workers by reason for immigration, stratified by economic sector (10 groups)
Table 15: Incidence rate of occupational injuries per 1000 workers by reason for immigration, stratified by employer size (small to medium, medium to large, large)
Table 16: Incidence rate of occupational injuries per 1000 workers by reason for immigration, stratified by ownership sector (public sector, private sector)
Table 17: Incidence rate of occupational injuries per 1000 workers by time since migration
Table 18: Annual Percentage Change (APC) for each segment of the joinpoint model by time since of migration
Table 19: Incidence rate of occupational injuries per 1000 workers by time since migration, stratified by sex
Table 20: Incidence rate of occupational injuries per 1000 workers by time since migration, stratified by highest level of education (primary, secondary, university)
Table 21: Incidence rate of occupational injuries per 1000 workers by time since immigration, stratified by economic sector (10 groups)
Table 22: Incidence rate of occupational injuries per 1000 workers by time since migration, stratified by employer size (small to medium, medium to large, large)

## Sheet: Table 1 Baseline charact. 
Table 1: Baseline characteristics of study population by region of birth
	Native workers	Nordic or EU/EFTA	non-EU/EFTA countries	North America or Oceania	Africa	Asia	Middle East	Other
	%	%	%	%	%	%	%	%
Sex
Male	51.8	47.0	55.5	60.5	59.8	42.5	61.5	48.6
Female	48.3	53.0	45.5	39.5	40.2	57.5	38.5	51.4
Age
Young worker	20.2	10.1	9.3	13.2	13.3	14.6	11.4	6.8
Older worker	79.8	90.0	90.7	86.8	86.7	85.4	88.6	93.2
Education
Primary	10.3	10.3	17.6	2.3	23.6	22.8	20.6	12.7
Secondary	49.7	33.6	42.4	13.5	40.9	25.0	33.2	36.7
University	40.0	47.7	36.0	75.2	32.8	45.2	44.4	48.1						The
Missing	0.1	8.4	4.1	8.9	2.7	7.0	1.8	2.5
Economic Sector
Agriculture	1.1	1.4	0.5	0.4	0.4	0.8	0.2	0.2
Industry	15.7	14.6	19.8	11.1	7.1	11.5	10.2	11.7
Construction	7.0	8.1	4.7	3.6	1.5	1.7	2.2	4.0
Commerce and hospitality	14.9	12.6	16.5	13.7	13.0	24.6	20.2	12.0
Transport	4.7	4.6	6.4	2.4	9.7	4.3	8.8	4.0
Financial services	4.0	2.8	1.9	3.0	1.2	1.6	1.3	2.0
Public administration	6.6	3.6	3.1	2.6	3.2	1.8	3.3	3.4
Education	11.3	11.9	10.8	23.0	10.3	10.5	14.2	14.5
Health	16.8	19.9	16.4	8.5	33.3	18.7	23.1	24.2
Other Services	17.8	20.4	19.7	31.2	19.7	24.1	16.1	23.7
Missing	0.2	0.3	0.3	0.4	0.8	0.4	0.6	0.3
Employes size
Small to medium	35.0	39.4	36.9	38.7	25.5	39.0	36.7	31.6
Medium to large	7.9	7.8	9.0	10.0	7.4	7.9	6.4	7.8
Large	57.1	52.7	54.1	51.3	67.1	53.2	56.9	60.7
Sector
Private	61.3	62.8	66.3	67.7	55.9	65.4	58.3	59.3
Public	34.8	31.7	28.7	27.0	36.1	27.2	33.7	35.0
Missing	3.9	5.4	5.0	5.3	8.0	7.4	8.1	5.7

## Sheet: Table 2 OIA by region
Occupational injuries in Sweden 2003-2020
Table 2: Incidence rate of occupational injuries per 1000 workers by region of birth
	Native worker			Nordic or EU/EFTA			non-EU/EFTA countries			North America or Oceania			Africa			Asia			Middle East			Other
Year	Incidence rate	95 % CI	95 % CI	Incidence rate	95 % CI	95 % CI	Incidence rate	95 % CI	95 % CI	Incidence rate	95 % CI	95 % CI	Incidence rate	95 % CI	95 % CI	Incidence rate	95 % CI	95 % CI	Incidence rate	95 % CI	95 % CI	Incidence rate	95 % CI	95 % CI
2003	16.6	16.4	16.7	20.4	19.7	21.2	29.5	28.2	30.9	12.3	9.8	15.6	34.2	31.6	36.9	20.7	18.9	22.7	36	34.2	38	30.6	28.4	33
2004	17	16.9	17.2	20.9	20.1	21.7	30.6	29.3	32	13.8	11.1	17.2	33.6	31.1	36.3	21.6	19.9	23.6	38.1	36.2	40.1	30.3	28.1	32.7
2005	16.5	16.4	16.7	19.7	19	20.5	29.5	28.1	30.8	9.7	7.5	12.6	29.2	27	31.7	19.9	18.2	21.7	36.9	35	38.8	30.5	28.3	32.8
2006	16	15.9	16.2	18.7	18	19.5	30.5	29.2	31.9	10.8	8.6	13.8	30	27	31.7	20.2	18.7	22	34.4	32.7	36.2	27.5	25.4	30
2007	15.3	15.1	15.4	17.1	16.4	17.8	27.8	26.6	29	9.1	7.1	11.7	27.6	25.6	30	18.2	16.7	19.7	31.2	29.7	32.9	24.5	22.6	26.5
2008	15.3	15.1	15.4	16.4	15.7	17.1	26.4	25.3	27.6	8.5	6.6	10.9	27.2	25.3	29.3	16.8	15.5	18.2	29.2	27.8	30.7	25.9	24	27.9
2009	14.6	14.5	14.8	15.8	15.1	16.5	24.6	23.5	25.8	9.6	7.6	12.2	25.1	23.2	27.1	16.5	15.3	17.8	27.9	26.6	29.4	24.7	22.9	26.7
2010	15.4	15.2	15.5	16.4	15.7	17.1	26.3	25.2	27.5	10.3	8.2	12.9	24.5	22.8	26.3	16.5	15.3	17.7	28.3	27	29.7	25.6	23.7	27.5
2011	15.1	14.9	15.2	15.2	14.6	15.9	25.6	24.5	26.7	9.2	7.4	11.6	23.6	22	25.2	15.7	15.6	16.8	25.7	28.2	29.7	23.4	21.7	25.2
2012	15.4	15.3	15.5	15.4	14.8	16.1	25.4	24.4	26.5	9.3	7.5	11.6	25.8	24.3	27.5	14.9	13.9	16	27.2	26	28.4	25.2	23.4	27
2013	15.6	15.5	15.8	14.8	14.2	15.4	26.2	25.2	27.3	9.5	7.7	11.7	26.3	24.8	27.9	14.9	14	15.9	27.5	26.4	28.7	25.1	23.4	27
2014	15.4	15.3	15.6	14.6	14	15.2	25.4	24.4	26.4	10.5	8.6	12.7	24.9	23.5	26.3	15.1	14.2	16.1	26.3	25.2	27.5	23.2	21.6	25
2015	15.3	15.2	15.5	13.8	13.2	14.4	25.8	24.8	26.8	8.9	7.2	10.9	25	23.7	26.4	16.3	15.4	17.3	26.8	25.7	27.8	22.8	21.2	24.5
2016	15.4	15.3	15.6	14.3	13.8	14.9	25.6	24.6	26.6	10.9	9.1	13.1	24	22.9	25.3	16.4	15.5	17.3	26.3	25.3	27.3	24	22.5	25.8
2017	15.3	15.2	15.4	14.5	14	15.1	25.1	24.2	26.1	9.7	8.1	11.7	24	22.9	25.2	15.5	14.7	16.3	25.4	24.5	26.3	24.1	22.5	25.8
2018	15	15.2	15.4	13.9	13.4	14.4	24.2	23.3	25.1	8.8	7.3	10.6	22.2	21.2	23.2	15.6	14.9	16.4	27.1	26.3	28	23	21.5	24.6
2019	15.6	15.4	15.7	14.3	13.8	14.9	24.7	23.8	25.6	11.8	10	13.8	24.6	23.6	25.7	16.6	15.9	17.4	29.4	28.5	30.3	22.4	21	24
2020	14.4	14.3	14.6	13.4	12.9	14	23.4	22.5	24.3	7.9	6.4	9.6	24.3	23.2	25.4	15.6	14.9	16.4	27.4	26.6	28.3	22.2	20.7	23.7
Note: Number of events

## Sheet: Table 3 Joinpoint OIA Region
Table 3: Annual Percentage Change (APC) for each segment of the joinpoint model by region of birth
Region of birth	Years	APC	Lower 95% CI	Upper 95% CI	P-Value
Native worker	2003-2009	-2.22	-4.2348	-1.3583	0.019596
	2009 -2013	1.1864	-0.8002	2.908	0.127974
	2013-2020	-0.6392	-2.9698	-0.0005	0.04959
	Full range	-0.7758	-1.0888	-0.5569	< 0,001
Nordic or EU/EFTA	2003-2009	-4.7272	-8.618	-3.2712	< 0,001
	2009-2020	-1.3999	-2.0048	-0.0463	0.04759
	Full range	-2.5873	-2.9705	-2.1672	< 0,001
non-EU/EFTA countries	2003-2006	0.1298	-2.4577	4.5745	0.734253
	2006-2009	-5.5992	-7.3333	-1.977	0.038792
	2009-2015	0.4818	-0.4091	3.5005	0.220356
	2015-2020	-1.7967	-4.6734	-0.8118	0.027594
	Full range	-1.3484	-1.6857	-0.925	< 0,001
North America or Oceania	2003-2007	-8.1221	-22.5426	0.0683	0.053589
	2007-2020	0.4043	-8.7879	10.5677	0.389522
	Full range	-1.6705	-3.1002	0.348	0.109178
Africa	2003-2010	-4.9622	-7.355	-3.7364	0.005999
	2010-2013	2.8288	-0.7074	5.0558	0.09998
	2013-2018	-2.5739	-5.2743	-1.3822	0.018796
	2018-2020	3.978	0.0166	7.0474	0.04919
	Full range	-1.8933	-2.2963	-1.5022	< 0,001
Asia	2003-2012	-3.8714	-5.7647	-2.7634	< 0,001
	2012-2020	0.8721	-0.1172	2.3766	0.082783
	Full range	-1.6676	-2.1163	-1.1509	< 0,001
Middle East	2003-2011	-4.8146	-9.1378	-3.1025	< 0,001
	2011-2020	0.7158	-0.3132	3.0608	0.15197
	Full range	-1.9257	-2.5104	-1.2124	< 0,001
Other	2003-2007	-5.0919	-10.4369	-1.8179	0.007199
	2007-2020	-1.0555	-1.671	2.0868	0.192362
	Full range	-2.0204	-2.4564	-1.3223	< 0,001

## Sheet: Table 4 OIA region by sex
Occupational injuries in Sweden 2003-2020
Table 4a: Incidence rate of occupational injuries per 1000 workers by region of birth among males
	Native worker			Nordic or EU/EFTA			non-EU/EFTA countries			North America or Oceania			Africa			Asia			Middle East			Other
Year	Incidence rate	95 % CI	95 % CI	Incidence rate	95 % CI	95 % CI	Incidence rate	95 % CI	95 % CI	Incidence rate	95 % CI	95 % CI	Incidence rate	95 % CI	95 % CI	Incidence rate	95 % CI	95 % CI	Incidence rate	95 % CI	95 % CI	Incidence rate	95 % CI	95 % CI
2003	16.7	16.5	16.9	19.7	18.5	20.9	29.1	27.3	31	11.2	8.2	15.3	30.3	27.3	33.7	18.8	16.1	21.9	32.9	30.6	35.3	29.4	26.4	32.9
2004	16.6	16.4	16.8	19.8	16.6	20.9	30.5	28.7	32.3	13.4	10.1	17.8	30.2	27.2	33.6	20	17.2	23.1	33.2	30.9	35.6	29	26	332.4
2005	16.3	16.1	16.5	17.6	16.5	18.7	28.5	26.8	30.3	11.3	8.3	15.4	26.4	23.6	29.5	15.2	12.9	17.8	32.7	30.5	35.1	26.4	23.5	29.6
2006	15.8	15.4	15.8	16.8	15.8	17.9	29.2	27.5	31	12	9	16.1	25.7	23.1	28.5	15.1	12.9	17.6	31.3	29.2	33.5	25.5	22.8	28.6
2007	14.9	14.7	15.1	15.9	14.9	16.9	26	24.5	27.7	8.5	6.1	11.9	22.6	20.3	25.1	15.7	13.7	18.1	27.5	25.7	29.4	20.8	18.4	23.5
2008	14.7	14.5	14.9	14.6	13.7	15.6	25.7	24.2	27.2	8.2	5.9	11.4	24.1	21.9	26.6	12.8	11.1	14.8	26	24.3	27.8	22.9	20.5	25.7
2009	13.6	13.4	13.8	13.3	12.5	14.3	22.7	21.3	24.2	9.2	6.7	12.5	21.9	19.8	24.3	11.5	10	13.4	23	21.4	24.7	21	18.7	23.7
2010	14.7	14.5	14.9	14.2	13.3	15.2	24.3	22.8	25.8	8.9	6.5	12	20.9	18.9	23.1	12.8	11.2	14.6	23.6	22.1	25.3	22.7	20.3	25.5
2011	14.6	14.4	14.8	13.6	12.7	14.5	23.8	22.4	25.2	8.9	6.6	11.9	20.7	18.8	22.7	12	10.6	13.6	23.3	21.9	24.8	22.3	19.9	24.9
2012	15.2	15	15.4	13.9	3.1	14.8	22.8	21.5	24.2	8.8	6.6	11.7	23	21.1	25.1	11.2	9.9	12.6	24.5	23.1	26.1	25	22.5	27.7
2013	15.3	15.2	15.5	13.1	12.3	14	24.1	22.8	25.5	9.2	7	12.1	22	20.3	24	10.7	9.5	12.1	23.7	22.3	25.1	22.1	19.8	24.6
2014	15.1	14.9	15.3	12.8	12	13.6	23.3	22	24.6	11.9	9.4	15.1	20.9	19.2	22.7	11.3	10.1	12.6	22	20.7	23.3	21.4	19.2	23.9
2015	15.3	15.1	15.5	13.3	12.5	14.1	23.3	22.1	24.6	9.4	7.2	12.1	21.6	20	23.3	13.1	11.8	14.5	21.9	20.7	23.2	21.2	19.1	23.7
2016	15.5	15.3	15.7	13.9	13.1	14.7	23.8	22.6	25.1	13.2	10.6	16.3	22	20.5	23.6	12	10.9	13.3	22.6	21.5	23.8	20.3	18.2	22.6
2017	15.4	15.2	15.6	13.9	13.1	14.6	24.5	23.3	25.8	9.2	7.2	11.8	21.4	20.1	22.9	12.3	11.2	13.5	23.1	22	24.2	22.7	20.5	25.1
2018	15.2	15	15.4	13.3	12.6	14.1	23.4	22.2	24.6	8.9	7	11.4	19.9	18.7	21.2	12.3	11.3	13.3	26	24.9	27.1	21.1	19.1	23.4
2019	15.5	15.3	15.7	13.6	12.9	14.3	22.7	21.5	23.8	12.3	10	15.1	22	20.7	23.3	13.7	12.8	14.8	27.7	26.6	28.7	20.5	18.5	22.7
2020	14.3	14.1	14.5	12.6	11.9	13.3	21.4	20.3	22.6	8.5	6.6	11	22.1	20.8	23.5	13.3	12.4	14.4	26.2	25.2	27.3	20	18	22.2
Table 4b: Incidence rate of occupational injuries per 1000 workers by region of birth among females
	Native worker			Nordic or EU/EFTA			non-EU/EFTA countries			North America or Oceania			Africa			Asia			Middle East			Other
Year	Incidence rate	95 % CI	95 % CI	Incidence rate	95 % CI	95 % CI	Incidence rate	95 % CI	95 % CI	Incidence rate	95 % CI	95 % CI	Incidence rate	95 % CI	95 % CI	Incidence rate	95 % CI	95 % CI	Incidence rate	95 % CI	95 % CI	Incidence rate	95 % CI	95 % CI
2003	16.5	16.3	16.7	21.1	20	22.2	30.1	28	32.3	14.2	10	20.2	40	35.7	44.7	21.9	19.6	24.6	41.2	38	44.7	31.8	28.6	32.3
2004	17.4	17.2	17.7	21.9	20.8	23	30.8	28.8	33	14.5	10.3	20.5	38.9	34.6	43.6	22.7	20.4	25.3	46.1	42.7	49.7	31.6	28.4	35.1
2005	16.8	16.6	17	21.4	20.4	22.5	30.7	28.7	32.8	7.1	4.3	11.6	33.5	29.8	37.8	22.8	20.5	25.2	43.6	40.4	47	34.5	31.2	38.1
2006	15.5	16.3	16.7	20.2	19.2	21.3	32.1	30.1	34.3	9	5.9	13.8	36.6	32.8	40.8	23.4	21.3	25.8	39.4	36.5	42.6	29.4	26.4	32.6
2007	15.7	15.5	15.9	18.1	17.2	19.1	30	28.2	32	10	6.8	14.9	35.5	31.9	39.5	19.7	17.8	21.7	37.4	34.7	40.3	28	25.3	31.1
2008	15.9	15.7	16.1	17.9	17	18.9	27.4	25.6	29.2	8.9	6	13.3	32	28.8	35.6	19.4	17.7	21.3	34.5	32	37.1	28.7	26	31.7
2009	15.7	15.6	15.9	17.8	16.9	18.8	27	25.3	28.9	10.2	7.1	14.8	29.8	26.8	33.2	19.7	18	21.6	35.8	33.3	38.4	28.2	25.5	31.2
2010	16.1	15.9	16.3	18.2	17.3	19.2	28.9	27.2	30.8	12.6	9.1	17.5	30	27	33.2	18.9	17.3	20.7	35.7	33.3	38.2	28.3	25.6	31.2
2011	15.6	15.4	15.8	16.6	15.7	17.5	27.9	26.2	29.7	9.8	6.8	14	27.9	25.3	30.9	18.2	16.7	19.8	32.6	30.4	34.9	24.4	22	27.1
2012	15.6	15.4	15.8	16.7	15.9	17.7	28.7	27.1	30.5	10.3	7.3	14.3	30.1	27.4	32.9	17.6	16.2	19.2	31.2	29.2	33.4	25.3	22.9	28
2013	16	15.8	16.2	16.3	15.5	17.2	29	27.3	30.7	10	7.1	13.9	32.7	30	35.6	18	16.7	19.5	33.4	31.4	35.6	28	25.5	30.7
2014	15.8	15.6	16	16.3	15.5	17.2	28	26.4	29.6	8.2	5.8	11.7	30.7	28.3	33.3	18	16.7	19.4	32.9	31	34.9	24.9	22.6	27.5
2015	15.4	15.2	15.6	14.2	13.5	15.1	28.8	27.3	30.5	8.2	5.8	11.5	30	27.7	32.4	18.6	17.3	2	34.2	32.4	36.2	24.3	22	26.7
2016	15.4	15.2	15.6	14.8	14	15.6	27.7	26.2	29.2	7.6	5.4	10.7	27	25	29.1	19.5	18.3	20.8	31.9	30.2	33.7	27.5	25.2	30.1
2017	15.2	15	15.4	15.1	14.4	16	25.9	24.5	27.4	10.4	7.8	13.7	27.9	26	29.9	17.8	16.7	19	29.1	27.6	30.7	25.4	23.2	27.8
2018	14.8	14.6	15	14.4	13.7	15.2	25.1	23.8	26.5	8.6	6.4	11.6	25.6	23.9	27.4	18.3	17.2	19.5	29	27.6	30.5	24.8	22.6	27.1
2019	15.7	15.5	15.9	15.1	14.3	15.8	27.1	25.8	28.5	11	8.6	14.3	28.5	26.7	30.3	19.1	18	20.3	32.3	30.9	33.8	24.2	22.1	26.5
2020	14.6	14.4	14.8	14.2	13.5	15	25.7	24.4	27.1	6.9	5	9.6	27.5	25.7	29.3	17.7	16.6	18.8	29.3	27.9	30.8	24.1	22	26.5

## Sheet: Table 5 OIA region by age
Occupational injuries in Sweden 2003-2020
Table 5a: Incidence rate of occupational injuries per 1000 workers by region of birth among young workers (<30 years)
	Native worker			Nordic or EU/EFTA			non-EU/EFTA countries			North America or Oceania			Africa			Asia			Middle East			Other
Year	Incidence rate	95 % CI	95 % CI	Incidence rate	95 % CI	95 % CI	Incidence rate	95 % CI	95 % CI	Incidence rate	95 % CI	95 % CI	Incidence rate	95 % CI	95 % CI	Incidence rate	95 % CI	95 % CI	Incidence rate	95 % CI	95 % CI	Incidence rate	95 % CI	95 % CI
2003	17.7	17.4	18.1	15.9	13.5	18.9	27.9	24.2	32.3	9.8	4.9	19.7	27.2	20.8	35.5	15.3	11.2	20.9	29.2	23.7	35.9	18.7	12.9	27.1
2004	18.3	17.9	18.6	14.7	12.3	17.4	24.2	20.6	28.5	13.8	7.4	25.6	24	17.8	32.4	12.6	9	17.5	28.4	23	35.1	18.8	13	27.3
2005	17.7	17.4	18.1	13.6	11.4	16.2	21.6	18.1	25.9	7.4	3.1	17.9	18.9	13.5	26.3	8.7	6	12.7	28.6	23.2	25.4	13.9	9.1	21.3
2006	17	16.6	17.3	12.6	10.6	15	24.1	20.4	28.4	11.4	5.7	22.8	21.2	16	28.1	10.6	7.8	14.5	29.1	24	25.3	18.6	13	26.6
2007	17.1	16.8	17.4	11.7	9.9	13.8	22.1	18.8	25.9	5.3	2	14	19.9	15.3	25.8	11.5	8.8	15	22.7	18.7	27.6	15.1	10.4	21.9
2008	16.9	16.6	17.2	9.4	7.9	11.2	21.3	18.2	25	4.7	1.8	12.4	15.3	11.6	20.1	10.8	8.4	13.8	22.9	19.2	27.4	14	9.8	20.2
2009	15.1	14.8	15.4	9.2	7.7	11.1	17.1	14.3	25.6	2.4	0.6	9.8	15	11.4	19.8	8.6	6.6	11.4	19.6	16.2	23.7	13.9	9.5	20.3
2010	16.1	15.8	16.4	9.8	8.2	11.7	15.6	12.1	17.6	6.6	3	14.8	12.4	9.3	16.5	9.3	7.3	11.9	17.6	14.5	21.3	10.5	6.7	15.9
2011	16.4	16.1	16.7	8.2	6.9	9.8	18	15.3	21.1	5.9	2.6	13	14	11	17.8	6.8	5.3	8.8	15.2	12.5	18.4	9.9	6.5	15.1
2012	17	16.7	17.4	9	7.6	10.6	15.9	13.4	18.7	4.3	1.8	10.4	15	12	18.6	8.2	6.6	10.6	17.1	14.3	20.4	12.3	8.5	18
2013	17.7	17.3	18	9.4	8	11	15.5	13.1	18.3	5.5	2.6	11.5	17.3	14.2	21.1	7.9	6.3	9.9	16.1	13.5	19.3	9.9	6.5	15.2
2014	17.6	17.2	17.9	10	8.7	11.6	15.2	12.8	18	5	2.4	10.5	17.4	14.4	21	7.6	0	9.6	17.5	14.8	20.6	11.8	7.9	17.6
2015	17.7	17.4	18	8.7	7.5	10.1	17.2	14.7	20.6	6.9	3.7	12.9	15.1	12.5	18.2	10	8.2	12.2	16.2	13.8	19	10.8	7.2	16.3
2016	18.2	17.9	18.6	10.2	809	11.6	17.8	15.4	20.7	11.2	6.9	17.9	16.1	13.6	19	11	9.2	13.2	20	17.7	22.7	8.1	5.1	12.9
2017	18.3	18	18.6	9.9	8.7	11.3	16.4	14.1	19.1	6.5	3.6	11.7	15.2	13	17.8	9.9	8.2	11.9	19.2	17.2	21.4	11.7	8	17.1
2018	18.3	18	18.6	9.6	8.5	11	16.8	14.5	19.4	7.6	4.5	12.8	16.1	14.1	18.6	12.1	10.4	14	23.4	21.5	25.6	11.5	8	16.7
2019	19.4	19.1	19.7	12	107	13.5	18.5	16.1	21.2	5.6	3	10.4	19.9	17.5	22.5	14.3	12.6	16.1	27.4	25.3	29.7	10	6.7	14.7
2020	18.8	18.5	19.1	10.1	8.7	11.7	18.7	16.1	21.9	5.5	2.6	11.5	22.8	20	26	17	15.2	19.1	29.4	27	32	12.6	8.4	19
Table 5b: Incidence rate of occupational injuries per 1000 workers by region of birth among older workers (>= 30 years)
	Native worker			Nordic or EU/EFTA			non-EU/EFTA countries			North America or Oceania			Africa			Asia			Middle East			Other
Year	Incidence rate	95 % CI	95 % CI	Incidence rate	95 % CI	95 % CI	Incidence rate	95 % CI	95 % CI	Incidence rate	95 % CI	95 % CI	Incidence rate	95 % CI	95 % CI	Incidence rate	95 % CI	95 % CI	Incidence rate	95 % CI	95 % CI	Incidence rate	95 % CI	95 % CI
2003	16.3	16.2	16.5	20.8	20	21.6	29.7	28.3	31.2	12.8	9.9	16.4	35	32.3	37.9	21.4	19.5	23.6	36.7	34.7	38.8	31.5	29.1	34
2004	16.7	16.6	16.9	21.4	20.6	31.3	31.3	29.9	32.8	13.8	10.9	17.5	34.6	31	37.5	22.9	20.9	25	38.9	36.9	41.1	31.1	28	33.7
2005	16.3	16.1	16.4	20.2	19.4	30.2	30.2	28.8	31.7	10	7.6	13.1	30.3	27.9	32.9	21.4	19.6	23.4	37.6	35.6	39.6	31.7	29.3	34.2
2006	15.8	15.7	16	19.2	18.5	31.1	31.1	29.7	32.6	10.8	8.4	14	31	28.6	33.5	21.7	19.9	21	34.9	33.1	36.8	28.1	26	30.4
2007	14.8	14.7	15	17.6	16.9	28.4	28.4	27.1	29.7	9.6	7.4	12.5	28.6	26.5	31	19.3	17.7	19.5	32.1	30.5	33.8	25.2	23.3	27.3
2008	14.9	14.7	15	17.2	16.4	26.9	26.9	25.7	28.2	9	6.9	11.7	28.9	26.8	31	17.9	16.5	19.4	29.9	28.4	31.5	26.9	24.9	29
2009	14.5	14.4	14.7	16.4	15.7	25.4	25.4	24.2	26.6	10.5	8.3	13.4	26.5	24.5	28.6	17.9	16.5	19.2	28.8	27.4	30.4	25.6	23.6	27.6
2010	15.2	15	15.3	17.1	16.4	27.6	27.6	26.4	28.8	10.8	8.5	13.6	26.2	24.4	28.2	17.8	16.4	18.8	29.5	28.1	31	26.8	24.9	28.9
2011	14.7	14.6	14.9	16	15.3	26.4	26.4	25.3	27.6	9.7	7.7	12.3	25.1	23.4	26.9	17.4	16.2	17.5	28.3	26.9	29.6	24.5	22.7	26.5
2012	15	14.8	15.1	16.2	15.5	26.5	26.5	25.3	27.6	10.1	8.1	12.7	27.6	25.8	29.4	16.3	15.1	17.4	28.3	27	29.6	26.2	24.3	28.2
2013	15.1	15	15.3	15.4	14.8	27.4	27.4	26.3	28.5	10.2	8.2	12.7	27.7	26	29.5	16.2	15.1	17.5	28.7	27.5	30	26.3	24.4	28.3
2014	14.9	14.7	15	15.2	14.6	15.9	26.4	25.3	27.5	11.4	9.3	14	26	24.5	27.6	16.4	15.4	18.4	27.3	26.1	28.5	24	22.3	25.9
2015	14.7	14.5	14.8	14.5	13.9	15.1	26.7	25.6	27.8	9.2	7.4	11.5	26.5	25.1	28.1	17.3	16.3	18.2	28	26.9	29.1	23.6	22	25.5
2016	14.7	14.5	14.8	14.9	14.3	15.5	26.4	25.4	27.4	10.9	8.9	13.2	25.3	24	26.7	17.2	16.2	17.3	27.1	26.1	28.2	25.2	23.5	27
2017	14.5	14.3	14.6	15.2	14.6	15.8	26	25.1	27.1	10.2	8.4	11.5	25.6	24.3	26.9	16.3	15.4	17.1	26.4	25.4	27.4	25	23.3	26.7
2018	14.1	14	14.2	14.5	13.9	15	24.9	24	25.9	9	7.4	11	23.3	22.1	24.5	16.2	15.4	17.9	27.8	26.9	28.7	23.8	22.3	25.5
2019	14.6	14.4	14.7	14.6	14.1	15.2	25.3	24.4	26.2	12.8	10.8	15	25.4	24.3	26.6	17.1	16.2	16.2	29.7	28.8	30.7	23.3	21.8	24.9
2020	13.4	13.2	13.5	13.7	13.2	14.3	23.7	22.9	24.7	8.1	6.6	10	24.5	23.3	25.7	15.4	14.6	20.9	27.1	26.2	28	22.7	21.1	24.3

## Sheet: Table 6 OIA region by economic
Occupational injuries in Sweden 2003-2020
Table 6a: Incidence rate of occupational injuries per 1000 workers by region of birth among workers in agriculture
	Native worker			Nordic or EU/EFTA			non-EU/EFTA countries			North America or Oceania			Africa			Asia			Middle East			Other
Year	Incidence rate	95 % CI	95 % CI	Incidence rate	95 % CI	95 % CI	Incidence rate	95 % CI	95 % CI	Incidence rate	95 % CI	95 % CI	Incidence rate	95 % CI	95 % CI	Incidence rate	95 % CI	95 % CI	Incidence rate	95 % CI	95 % CI	Incidence rate	95 % CI	95 % CI
2003	12.3	11.2	13.5	8.7	4.4	17.5
2004	11.4	10.3	12.6	13.5	8	22.7
2005	11.3	10.2	12.4	10.6	6.1	18.2
2006	10.4	9.4	11.6	11.7	7.2	19.2
2007	10.5	9.4	11.6	10.4	6.3	16.9
2008	10.2	9.2	11.3	7.4	4.3	12.7
2009	9.6	8.7	10.7	7.9	4.7	13
2010	10	9.8	12	8.2	5.2	13.1
2011	9	8	11	8.4	5.3	13.3
2012	9.8	8.8	10.9	6.9	4.2	11.3
2013	10.2	9.1	11.3	11.7	8	16.9
2014	9.7	8.7	10.8	11.3	7.9	16.3
2015	9.3	8.3	10.5	11.1	7.7	16
2016	9.5	8.5	10.7	7.3	4.7	11.4
2017	9.1	8.1	10.2	14.2	10.4	19.4
2018	9.6	8.6	10.8	14.3	10.5	19.5
2019	9.6	8.6	10.7	12	8.6	16.8
2020	7.8	7	8.8	12.7	9	17.8
Table 6b: Incidence rate of occupational injuries per 1000 workers by region of birth among workers in industry
	Native worker			Nordic or EU/EFTA			non-EU/EFTA countries			North America or Oceania			Africa			Asia			Middle East			Other
Year	Incidence rate	95 % CI	95 % CI	Incidence rate	95 % CI	95 % CI	Incidence rate	95 % CI	95 % CI	Incidence rate	95 % CI	95 % CI	Incidence rate	95 % CI	95 % CI	Incidence rate	95 % CI	95 % CI	Incidence rate	95 % CI	95 % CI	Incidence rate	95 % CI	95 % CI
2003	21.3	21	21.7	28.5	26.6	30.5	41.1	38.3	44.1	19.5	12.1	31.4	46	38.4	55.1	23.8	19.9	28.5	51.3	46.2	57.1	39.9	34.1	46.8
2004	21.4	21	21.8	28	26	30	43.2	40.3	46.3	15.8	11.3	30.2	39.2	32.2	48	29.3	24.9	34.5	51.6	46.4	57.5	39.7	33.8	46.7
2005	21.4	21	21.8	25.8	23.9	27.8	39.8	37	42.8	16.4	9.7	27.7	43.1	35.6	52.1	23.6	19.7	28.2	53.1	47.7	59	39.3	33.4	46.4
2006	20.6	20.2	21	25.9	24	28	43.8	40.9	47	8.1	3.9	17.1	49.8	41.8	59.3	25.1	21.1	29.7	50.3	45.2	56.1	38.1	32.2	45
2007	20.5	20.1	20.9	24	22.1	25.9	39.9	37.2	42.8	11.7	6.5	21.1	39.4	32.7	45.4	21.9	18.4	26	45.2	40.6	50.4	29.5	24.5	35.5
2008	20.1	19.7	20.4	22.5	20.7	24.5	38.9	36.2	41.9	10.2	5.5	19	36.2	29.6	44.3	21.8	18.3	25.9	48.3	43.4	53.9	36.4	30.6	43.3
2009	17.8	17.4	18.1	21.5	19.6	23.5	35	32.3	37.9	9.4	4.9	18	32.2	25.8	40.2	19.7	16.3	23.9	39.7	35	44.9	33.2	27.5	40.1
2010	20.4	20	20.8	23.2	21.2	25.4	39.3	36.4	42.6	20.7	13.2	32.5	38.6	31.5	47.4	18.8	15.5	22.9	43.2	38.3	48.8	40.2	33.8	47.9
2011	21.1	20.7	21.5	23	21.1	25.2	41	38.1	44.2	14.9	8.9	25.2	36.9	30.2	45.1	21.2	17.9	25.2	44.8	40	50.2	35.5	29.6	42.6
2012	22	21.6	22.4	23.7	21.7	25.9	43.1	37.8	43.9	11.1	6.1	20	46	38.4	55	19.8	16.7	23.5	45.2	40.4	50.5	42.7	36.2	50.5
2013	21.9	21.5	22.3	22.1	20.2	24.3	44.6	37.3	43.6	13.3	7.7	23	35.6	29.1	43.6	17.7	14.8	21.3	41.1	36.5	46.3	43	26.3	50.9
2014	21.9	21.5	22.3	23	21	25.2	44.9	38.4	44.7	13.4	7.8	23	37.5	31	45.5	18.2	15.2	21.6	41.8	37.2	46.9	41.2	24.7	49
2015	22.6	22.2	23.1	24	22	26.3	42.4	40	46.5	17.6	11.1	27.9	41.8	35	49.8	17.9	15.1	21.2	44.2	39.7	49.3	40.8	34.4	18.5
2016	23.5	23	23.9	26.6	24.4	29	40.5	41.5	48.1	15.9	9.8	26	42	35.4	49.7	20.8	17.6	24.5	51.7	47	56.9	38.2	31.9	45.8
2017	24.2	23.8	24.7	28.9	26.6	31.4	37.8	41.7	48.3	18.3	11.6	29.1	47.1	40.6	54.7	22.6	19.4	26.3	50.1	45.8	54.8	40.9	34.5	48.6
2018	23.9	23.4	24.3	25.1	23	27.4	32.4	39.4	45.7	12.1	7	20.8	44.3	38.5	51	23.7	20.7	27.2	53.9	49.9	58.3	36.3	30.4	43.3
2019	24.4	23.9	24.9	26.9	24.7	29.2	36.8	37.6	43.7	22	14.9	32.6	43	37.5	49.2	23.6	20.7	26.8	59.2	55.3	63.4	35.4	29.7	42.1
2020	21.7	21.2	22.1	23.6	21.5	25.8	34.4	35	40.9	12.9	7.7	21.8	41.7	36.3	47.9	17.3	14.9	20	50.9	47.3	54.9	28.5	23.5	34.7
Table 6c: Incidence rate of occupational injuries per 1000 workers by region of birth among workers in construction
	Native worker			Nordic or EU/EFTA			non-EU/EFTA countries			North America or Oceania			Africa			Asia			Middle East			Other
Year	Incidence rate	95 % CI	95 % CI	Incidence rate	95 % CI	95 % CI	Incidence rate	95 % CI	95 % CI	Incidence rate	95 % CI	95 % CI	Incidence rate	95 % CI	95 % CI	Incidence rate	95 % CI	95 % CI	Incidence rate	95 % CI	95 % CI	Incidence rate	95 % CI	95 % CI
2003	20.3	19.7	21	24	19.9	29	32.4	23.6	44.5	46.1	22	96.8	52.4	27.2	98.1				43	27.1	68.3	30.7	17.4	54.1
2004	20.7	20	121.3	20.9	17.1	25.6	36.8	27.4	49.5	28.2	10.6	75.1	43.9	20.9	92.1				38.2	23.4	62.4	12.9	5.4	31.1
2005	19.8	19.2	20.5	18.4	15	22.6	34.4	25.8	45.8	11.9	3	47.8	37.1	17.7	77.8				50.4	33.8	75.2	13.2	5.9	29.4
2006	19.4	18.8	20.1	16.4	13.4	20.1	22.3	16.1	30.8	20.8	7.8	55.4	37.4	19.5	71.9				33	21.3	51.1	17.6	9.2	33.8
2007	18.7	18.1	19.3	17.3	14.5	20.6	29.3	22.7	37.8	12.9	4.2	40	44.8	25.4	78.8				30.8	20.7	46	18.9	11	32.6
2008	17.7	17.1	18.3	13.5	11.2	16.3	26.4	20.7	33.8	23.8	10.7	53	29.2	15.7	54.2				31	21.7	44.3	17.8	10.7	29.5
2009	16.2	15.7	16.7	12.9	10.6	15.7	19.8	15	26.2	12.5	4	38.6	24.9	12.5	49.8				32.4	22.8	46	17.4	10.5	28.8
2010	17.6	17	18.1	12.4	10.3	14.9	20.4	15.7	26.5	10.8	3.5	33.4	18.6	8.8	38.9				29.1	20.4	41.3	21.2	13.7	32.9
2011	17.4	16.9	18	10.5	8.7	12.7	19.8	15.6	25.1	24.8	12.4	49.5	31.8	19.5	52	11.8	6.1	22.6	40.2	30.5	52.9	13.9	8.5	22.6
2012	18.5	18	19.1	11.7	9.9	13.9	18.2	14.4	23.1	18	8.1	40.1	25.5	15.4	42.4	11.8	6.5	21.3	32.7	24.3	44	25.5	17.9	36.3
2013	19.2	18.6	19.8	12.4	10.5	14.5	20.6	16.6	25.6	18.5	8.3	41.2	27.8	17.3	44.6	16.4	10	26.8	35.4	26.8	46.8	18.9	12.7	28.2
2014	18.2	17.7	18.8	10.1	8.6	11.9	15.8	12.4	19.9	31.6	17.5	57	25.9	15.1	41.7	8.6	4.44	16.4	28.3	21	38	17.1	11.3	25.7
2015	18.6	18.1	19.2	9	7.7	10.6	16.3	13.1	20.3	19.5	9.3	40.9	23.9	15	379	9.8	5.6	17.3	19.4	14	26.9	16.5	11	24.6
2016	18.7	18.2	19.2	10.4	9.1	12	16.6	13.6	20.3	25.2	13.6	46.8	17.3	10.6	28.2	19	12.9	27.9	25.5	19.7	33	18.5	12.9	26.5
2017	17.9	17.4	18.4	10.2	8.9	11.6	17.3	14.4	20.7	24.5	13.6	44.2	20.2	13.3	30.6	9.2	5.5	15.2	29.2	23.6	36.1	16.7	11.7	23.9
2018	17.3	16.8	17.8	10.8	9.5	12.2	15.7	13.2	18.8	35.6	22.2	57.3	28.3	20.6	38.9	10.9	7.2	16.6	28.4	23.4	34.3	20.2	14.8	27.6
2019	17.9	17.4	18.4	11.9	9.8	12.5	15	12.7	17.7	30.3	18.3	50.3	26	19.1	35.3	9.9	6.6	14.7	26.4	21.9	31.7	20.1	14.8	27.4
2020	17.5	17	18	10.8	9.5	12.3	16.2	13.7	19	24.7	14	43.4	26.5	19.4	36.1	10.8	7.5	15.7	26.9	22.4	32.2	19.9	14.6	27.3
Table 6d: Incidence rate of occupational injuries per 1000 workers by region of birth among workers in commerce and hospitality
	Native worker			Nordic or EU/EFTA			non-EU/EFTA countries			North America or Oceania			Africa			Asia			Middle East			Other
Year	Incidence rate	95 % CI	95 % CI	Incidence rate	95 % CI	95 % CI	Incidence rate	95 % CI	95 % CI	Incidence rate	95 % CI	95 % CI	Incidence rate	95 % CI	95 % CI	Incidence rate	95 % CI	95 % CI	Incidence rate	95 % CI	95 % CI	Incidence rate	95 % CI	95 % CI
2003	7.4	7.2	7.7	8.2	6.9	9.8	16.1	13.8	19	7.1	3	17	18.6	13.5	25.5	7.3	5.3	10	19	15.9	22.6	20.2	15.1	26.8
2004	7.3	7.1	7.6	10.6	9.1	12.3	15.4	13.1	18.1	8	3.6	17.9	20.5	15.2	27.6	4.6	3.1	6.7	18.4	15.5	22	18.2	13.6	24.5
2005	7.2	7	7.5	9.9	8.4	11.5	15.4	13.1	18.1	12.9	7	24.1	17.9	13.1	24.5	6.1	4.5	8.4	17.5	14.7	20.8	22.7	17.4	29.6
2006	6.9	6.7	7.1	8	6.8	9.5	14.7	12.5	17.3	6.2	2.6	14.8	15.8	11.5	21.7	5.1	3.7	7.2	14.8	12.3	17.8	21.2	16.2	27.7
2007	6.7	6.5	7	7.8	6.6	9.2	12.8	10.9	15.1	7.8	3.7	16.4	14.6	10.7	20	5.6	4.2	7.5	12.4	10.3	15	13.6	9.8	18.7
2008	6.6	6.4	6.9	8.4	7.1	9.8	11.6	9.8	13.7	4.3	1.6	11.4	16.4	12.5	21.6	5.9	4.5	7.7	12.5	10.5	14.8	17.4	13.2	22.9
2009	6.7	6.5	7	7.1	5.9	8.5	11.4	9.6	13.4	5.2	2.2	12.5	14.3	10.8	18.9	5.6	4.3	7.3	11.8	9.9	14	17.8	13.7	23.2
2010	6.9	6.6	7.1	8.4	7.2	9.9	12.7	11	14.8	6.8	3.2	14.2	14.3	11	18.6	6.5	5.2	8.2	11.3	9.6	13.4	14.8	11.2	19.5
2011	6.9	6.7	7.1	7.8	6.6	9.2	13.2	11.5	15.2	6.9	3.5	13.8	12.7	9.9	16.4	6.2	5	7.7	11.6	10	13.5	16.7	12.9	21.6
2012	7.7	7.5	8	8.7	7.5	10.1	11.1	9.5	12.9	7.1	3.7	13.6	17.2	14	21.2	5.5	4.5	6.9	14.2	12.4	16.3	18.4	14.5	23.4
2013	8	7.8	8.3	8.7	7.5	10.1	13.9	12.2	15.8	10	5.8	17.3	15.4	12.5	18.9	6.4	5.3	7.7	13.8	12.1	15.7	16.6	12.9	21.3
2014	8.4	8.1	8.6	8.5	7.4	9.9	14.7	13	16.7	9.3	5.4	16	14.1	11.5	17.3	6.3	5.3	7.6	13.2	11.6	14.9	16	12.5	20.6
2015	8.8	8.6	9.1	8	6.9	9.3	12.2	12.5	16.1	12.8	8.2	20.1	16.1	13.4	19.3	6.5	5.4	7.7	11.9	10.5	13.5	15.5	12.1	19.9
2016	9.3	9.1	9.6	9.2	8	10.5	15.3	13.6	17.3	12.5	8	19.6	13.8	11.5	16.6	6.5	5.5	7.8	12.2	10.8	13.7	14.3	11.2	18.4
2017	9.9	9.6	10.2	10.5	9.3	11.9	14.2	12.6	16.1	9.3	5.6	15.4	14	11.8	16.6	7.7	6.6	8.9	12.3	11.1	13.8	17.9	14.4	22.3
2018	10.1	9.9	10.4	11.1	9.8	12.5	15.1	13.5	17	7.2	4.1	12.7	14.2	12.1	16.7	7.1	6.1	8.3	14	12.7	15.4	16.6	13.3	20.7
2019	11	10.8	11.3	10.7	9.5	12.1	14.9	13.3	16.7	11.5	7.4	17.8	16.6	14.4	19.2	9.1	8	10.3	17.1	15.7	18.6	17.3	14	21.4
2020	10.5	10.2	10.8	10	8.8	11.4	16	14.2	17.9	4.5	2.1	9.5	17.1	14.7	19.8	7.6	6.6	8.8	18.1	16.6	19.7	15.8	12.5	20
Table 6e: Incidence rate of occupational injuries per 1000 workers by region of birth among workers in transport
	Native worker			Nordic or EU/EFTA			non-EU/EFTA countries			North America or Oceania			Africa			Asia			Middle East			Other
Year	Incidence rate	95 % CI	95 % CI	Incidence rate	95 % CI	95 % CI	Incidence rate	95 % CI	95 % CI	Incidence rate	95 % CI	95 % CI	Incidence rate	95 % CI	95 % CI	Incidence rate	95 % CI	95 % CI	Incidence rate	95 % CI	95 % CI	Incidence rate	95 % CI	95 % CI
2003	17.9	17.2	18.6	19.5	16.3	23.4	30.2	24.8	36.7				32.7	24.7	43.2	30.9	20.7	46.1	31.9	25.9	39.2	36.8	25.9	52.3
2004	17.8	17.1	18.5	20.6	17.3	24.6	27.7	22.6	33.9				47.3	37.6	59.6	22.9	14.4	36.4	30.6	24.9	37.6	36	25.4	51.3
2005	17.2	16.5	17.9	20.2	16.9	24.2	38.5	32.6	45.6				33.5	25.6	43.8	19.2	11.9	30.8	31.1	25.5	37.9	34.3	24	49
2006	17.1	16.4	17.8	21.1	17.7	25.1	30.6	25.4	36.7				24.7	18.3	33.4	20.9	13.5	32.3	25.5	20.8	31.3	27.3	18.3	40.8
2007	15.6	15	16.3	17.2	14.2	20.8	23.8	19.5	29.1				18.7	13.5	26	13.4	7.9	22.6	23.7	19.5	28.8	22	14.2	34.1
2008	15	14.4	15.7	15.8	13	19.3	27	22.5	32.4				23.2	17.6	30.7	23	15.8	33.6	22.6	18.7	27.4	23.7	15.8	35.7
2009	14.7	14.1	15.3	14.1	11.4	17.5	25.4	21	30.6				24	18.2	31.5	13.3	8.2	21.7	23.7	19.7	28.5	27.6	18.8	40.6
2010	16.3	15.6	16.9	23.2	19.7	27.4	27.3	22.9	32.4				19	14.2	25.4	22.9	16	32.7	24.1	20.3	28.7	34.2	24.4	47.8
2011	20	19.4	20.7	20.8	17.6	24.5	24.5	20.7	39				21.5	17.2	26.9	21.3	16.2	28.1	25	21.4	29.2	38.1	28.8	50.5
2012	20.7	20	21.4	20.8	17.7	24.5	27.2	23.3	31.8				28.7	23.9	34.4	30.5	24.4	38.1	28.4	24.7	32.6	39.7	30.2	52.3
2013	21.5	20.8	22.2	20.2	17.1	23.8	29.1	25.1	33.7				33.1	28.2	39	23.1	18.1	29.6	29.5	25.8	33.6	29.4	21.5	40.3
2014	21.3	20.6	22	22.3	19.1	26.1	25.3	21.7	29.5				29.1	24.7	34.3	30	24.4	36.9	26.8	23.5	30.6	29.9	21.8	40.9
2015	21.5	20.8	22.2	22.8	19.7	26.5	25.8	22.2	29.9				30	25.7	35	25.9	20.9	32.2	28.1	24.8	31.9	31.6	23.4	42.8
2016	22.1	21.4	22.9	23.3	20.2	26.9	28.5	24.8	32.7				27.1	23.3	31.6	25.4	20.5	31.3	29.9	26.6	33.7	30.1	22.2	40.9
2017	22.3	21.6	23.1	21.3	18.3	24.7	28.2	24.7	32.3				26.5	22.9	30.6	26.1	21.4	31.7	29.9	26.8	33.5	32.4	24.1	43.5
2018	22.3	21.6	23.1	20.8	18	24.1	30.5	26.8	34.6				23.9	20.7	27.6	26.8	22.4	32.1	31.9	28.7	35.3	40.9	31.7	52.8
2019	23.4	22.7	24.2	22.5	19.6	25.7	31.8	28.2	35.9				30.5	27	34.4	34.5	29.7	39.9	25.1	32.1	38.5	30	22.3	40.3
2020	21.6	20.9	22.4	20	17.2	23.2	28	24.6	31.9				28	24.7	31.8	30	25.6	35.1	29.3	26.5	32.4	28.2	20.5	38.8
Table 6f: Incidence rate of occupational injuries per 1000 workers by region of birth among workers in finacial services
	Native worker			Nordic or EU/EFTA			non-EU/EFTA countries			North America or Oceania			Africa			Asia			Middle East			Other
Year	Incidence rate	95 % CI	95 % CI	Incidence rate	95 % CI	95 % CI	Incidence rate	95 % CI	95 % CI	Incidence rate	95 % CI	95 % CI	Incidence rate	95 % CI	95 % CI	Incidence rate	95 % CI	95 % CI	Incidence rate	95 % CI	95 % CI	Incidence rate	95 % CI	95 % CI
2003	8	7.5	8.5	13.2	10	17.4	15.7	9.8	25.2				30	15	59.9	18.2	8.7	38.1	26.6	15.8	44.9	24.4	13.8	42.9
2004	8.5	8	9.1	12.7	9.6	16.9	16.9	10.8	26.5				34.5	17.3	69	7.9	2.6	24.6	26.2	15.5	44.2	22.8	12.6	41.2
2005	8.6	8.1	9.1	12.8	9.6	17	23.3	16.2	33.5				24.1	10.8	53.6	14.5	6.5	32.2	22.7	12.9	39.9	26.4	15.3	45.5
2006	7	6.6	7.5	8.5	6	11.9	20.2	13.7	29.6				4	0.6	28.1	9.3	3.5	24.9	42.6	28.6	63.6	4	1	15.8
2007	7.6	7.1	8.1	10.9	8.1	14.7	14.1	9	22.1				19.7	8.2	47.4	10.3	4.3	24.8	21.3	12.4	36.7	14.9	7.5	29.8
2008	9.8	9.2	10.3	10.3	7.6	13.9	26.2	19.1	36.1				21.9	9.8	48.7	18.4	9.9	34.2	22.6	13.9	37	16.2	8.4	31
2009	7.1	6.6	7.5	6.2	4.2	9.2	12.7	8.1	20				17	7.1	40.9	8.2	3.4	19.6	14.8	8.2	26.8	10.7	4.8	23.9
2010	6.6	6.2	7.1	6.3	4.3	9.3	17.6	12.1	25.7				19.9	9.5	41.7	4.4	1.4	13.8	14.8	6.9	23.8	12.4	5.9	25.9
2011	6	5.6	6.4	5.3	3.5	8.2	20.8	14.5	29.8				11.1	4.2	29.7	20.8	12.1	35.8	12.8	11.2	31.8	13.9	6.6	29.2
2012	5.8	5.4	6.2	8.8	6.3	12.2	10.5	6.4	17.2				14.4	6.5	32	16.7	9.5	29.3	18.9	12.7	33	7.6	2.9	20.3
2013	5.9	5.5	6.3	7.1	4.9	10.2	10.3	6.4	16.6				11.9	4.6	26.6	11	5.7	21.2	20.5	12.5	31.4	10.9	4.9	24.3
2014	5.9	5.5	6.3	7.4	5.2	10.5	14.4	9.7	21.3				19	10.2	35.2	12.5	7.1	22	19.8	14.4	33.2	16.2	8.4	31.1
2015	5.3	5	5.8	5.7	3.9	8.5	19.9	14.3	27.5				15.1	7.8	29	12.3	7.2	21.2	21.9	9.7	24.4	11.8	5.6	24.7
2016	5.5	5.1	5.9	6.8	4.8	9.6	17.2	12.3	24.1				22.5	16.8	36.8	13.3	8.3	21.4	15.4	12.5	26.5	15.6	8.4	28.9
2017	5.9	5.5	6.3	6.8	4.8	9.6	14	9.8	20.1				15.8	9.4	26.7	12.3	7.8	19.6	18.2	11	23.4	17.8	10.1	31.3
2018	3.2	5.8	6.6	6	4.2	8.5	15.4	11.1	21.5				21.5	13.8	33.3	10.3	6.4	16.6	16.1	13.7	26.3	12.6	6.6	24.3
2019	6.3	5.9	6.8	6.6	4.7	9.2	17.7	13.2	23.8				22.8	15.4	33.7	9.9	6.4	15.3	19	13.1	24.8	13.7	7.6	24.8
2020	5.2	4.8	5.6	5.6	3.9	8	16.9	12.5	22.8				18	11.5	28.2	6.5	3.9	11	18	16	28.6	7.5	3.3	16.7
Table g: Incidence rate of occupational injuries per 1000 workers by region of birth among workers in public adminstration
	Native worker			Nordic or EU/EFTA			non-EU/EFTA countries			North America or Oceania			Africa			Asia			Middle East			Other
Year	Incidence rate	95 % CI	95 % CI	Incidence rate	95 % CI	95 % CI	Incidence rate	95 % CI	95 % CI	Incidence rate	95 % CI	95 % CI	Incidence rate	95 % CI	95 % CI	Incidence rate	95 % CI	95 % CI	Incidence rate	95 % CI	95 % CI	Incidence rate	95 % CI	95 % CI
2003	18.2	17.6	18.8	13.7	10.8	17.5	22.8	16.7	31.4				29.8	19.2	46.2	22.4	12.1	41.6	27.2	19.9	37.2	19.6	11.8	32.5
2004	18.1	17.5	18.7	18.4	15	22.5	19.8	14.2	27.5				27	17.4	41.9	35.6	22.1	57.3	24.6	17.8	33.9	28	18.6	42.2
2005	16.7	16.2	17.3	13.4	10.6	17	27.1	20.6	35.6				27.3	17.8	41.9	24.7	14.4	42.6	22.8	16.4	31.6	11.6	6.2	21.6
2006	16.7	16.2	17.3	15.3	12.4	19	16.3	11.8	22.5				24.9	16.4	37.8	25.7	15.7	41.9	32.4	24.2	41.8	25.9	17.4	38.7
2007	16.4	15.8	16.9	10.7	8.3	13.8	23.1	17.7	30.2				22.8	14.7	35.4	25.7	16	41.3	21.3	15.7	29.1	22.8	14.9	35
2008	16.6	16.1	17.2	13.8	11	17.4	22	16.6	29.2				22.9	14.8	35.5	20.9	12.4	35.3	20.7	15	28.5	27	18.1	40.3
2009	17.5	16.9	18	13.6	10.8	17.2	19.9	14.8	26.8				24.9	16.4	37.8	8.7	3.9	19.4	24.3	18.1	32.7	14.5	8.4	24.9
2010	18.4	17.8	18.9	15.3	12.3	19.1	24.3	18.7	31.6				25.2	17.3	36.8	15.3	8.7	27	23.6	17.7	31.4	19.8	12.6	31
2011	18.9	18.3	19.5	13.5	10.7	17	20.8	15.9	27.2				17.9	11.8	27.1	20.1	12.5	32.3	20.4	15.1	27.6	23.7	15.8	25.7
2012	17.8	17.3	18.4	12.5	9.8	15.8	20.9	16.1	27.2				22.7	15.7	32.9	17.3	10.6	28.3	24.7	18.8	32.5	16.9	10.5	27.2
2013	18.9	18.4	19.5	13.7	11	17.2	22.2	17.2	28.5				23	16.2	34.1	20.1	12.8	31.5	27	20.9	35	15.3	9.2	25.4
2014	17.7	17.2	18.3	15.6	12.7	19.3	18.8	14.4	24.6				20.1	13.7	29.5	16.9	10.7	26.8	24.8	19.2	32.2	17.6	11.1	27.9
2015	17.1	16.5	17.6	12.6	9.9	15.9	18.3	14	23.9				19.1	13.1	27.9	16.3	10.4	25.5	27.3	21.6	34.5	18.6	11.8	29.1
2016	16.1	15.6	16.6	13.1	10.5	16.4	22.7	17.9	28.6				24.6	18.3	33.2	19.6	13.5	28.4	22.8	18.1	28.6	23.1	15.6	34.2
2017	16.2	15.8	16.8	14.6	11.9	18	18.1	14.1	23.3				16.1	11.5	22.4	20.5	14.6	28.7	23.8	19.5	29.1	15.8	9.9	25.1
2018	16.2	15.7	16.9	14.5	11.8	17.8	18	14.1	22.9				17.8	13.5	23.5	20.2	14.8	27.7	30.4	26	35.6	20	13.4	29.8
2019	16.3	15.8	16.8	15.6	12.8	19	23.5	19.1	28.9				17.5	13.1	23.4	20.6	15.3	27.9	25.7	21.6	30.6	17.6	11.4	26.9
2020	14.8	14.3	15.3	10.1	7.9	12.9	18.2	14.4	23				17.7	13.1	23.8	21.4	15.9	28.9	22.9	18.9	27.6	20.8	14	30.8
Table 6h: Incidence rate of occupational injuries per 1000 workers by region of birth among workers in education
	Native worker			Nordic or EU/EFTA			non-EU/EFTA countries			North America or Oceania			Africa			Asia			Middle East			Other
Year	Incidence rate	95 % CI	95 % CI	Incidence rate	95 % CI	95 % CI	Incidence rate	95 % CI	95 % CI	Incidence rate	95 % CI	95 % CI	Incidence rate	95 % CI	95 % CI	Incidence rate	95 % CI	95 % CI	Incidence rate	95 % CI	95 % CI	Incidence rate	95 % CI	95 % CI
2003	15.1	14.7	15.5	16.4	14.5	18.6	20.4	17.1	24.5	7	3.5	14.1	24.5	18	33.3	14.4	10.2	20.5	33.1	28.2	38.8	25.6	20.4	32.1
2004	17	16.6	17.5	19.6	17.5	22	26.1	22.3	30.5	13.2	7.9	21.8	23.6	17.3	32	14.5	10.3	20.4	36.6	31.5	42.6	26.9	21.6	33.3
2005	15.5	15.1	15.9	16.9	15	19.1	18.5	15.4	22.2	3.2	1.2	8.6	18	12.8	25.2	17	12.6	22.9	32.3	27.7	37.6	26.4	21.3	32.6
2006	15.1	14.7	15.5	15.7	13.9	17.8	22.8	19.5	26.7	8.9	4.9	16.1	24.7	19.1	31.9	21.4	16.7	27.5	31.9	27.8	36.8	22.9	18.4	28.5
2007	13.7	13.3	14.1	15.1	13.3	17.1	22	18.8	25.8	5.4	2.6	11.3	22.5	17.1	29.7	16	12.1	21.2	30.1	26.1	34.7	20.1	15.9	25.4
2008	13.5	13.2	13.9	19.8	14.9	18.9	18.3	15.5	21.7	5.7	2.8	11.4	20.8	15.9	27.1	16.2	12.5	20.9	27.8	24.2	32	14.4	15.4	24.5
2009	13.8	13.4	14.2	15.9	14.1	18	22.3	19.2	26	6.9	3.7	12.9	24.7	19.4	31.4	18.9	12.9	23.8	30.9	27.1	35.2	20.3	16.2	25.5
2010	13.8	13.5	14.2	16.2	14.4	18.3	23.1	20.1	26.6	8.4	5	14.1	23.1	18.4	29	17	13.6	21.3	33.7	29.9	37.8	28.8	16.8	25.9
2011	12.7	12.4	13.1	12.8	11.2	14.6	17	14.5	19.9	5.5	2.9	10.1	16.1	12.5	20.8	15.9	12.8	19.7	32	28.5	35.9	17.8	14.1	22.4
2012	13.1	12.8	13.5	13.8	12.2	15.7	20.9	18.2	24.1	7.4	4.5	12.3	16.7	13.2	21.3	10.6	8.3	13.5	28.3	25.1	31.8	20.3	16.5	25.1
2013	13.7	13.3	14.1	13.9	12.4	15.7	20.3	17.6	23.3	5.5	3.1	9.7	18.2	14.7	22.6	14	11.4	17.2	29.2	26.1	32.7	20.5	16.7	25.2
2014	13.2	12.8	13.5	12.5	11	14.1	22.7	20	25.8	4.8	2.6	8.6	20	16.5	24.3	12.4	10	15.2	28.7	25.8	32	16.3	13	20.4
2015	13.3	13	13.7	12	10.6	13.6	22.4	19.8	25.4	6.4	3.9	10.5	15.8	12.9	19.4	14.6	12.1	17.5	29.1	26.3	32.2	18.2	14.8	22.5
2016	13.5	13.1	13.8	12.1	10.7	13.7	21.4	18.9	24.2	5.9	3.6	9.6	19.8	16.8	23.4	16.3	13.9	13.1	28	25.6	30.7	16.6	13.4	20.5
2017	12.9	12.6	13.2	11.4	10.1	12.9	22.1	19.6	24.8	6.5	4.1	10.1	19.5	16.6	22.9	13.1	11	15.6	24.2	22.1	26.5	17.7	14.4	51.6
2018	13	12.6	13.6	11.9	10.6	13.4	19.1	16.9	21.6	7.2	4.8	11	17.8	15.3	20.8	13.2	11.3	15.5	23.8	21.8	25.9	16.6	13.6	20.4
2019	13.6	13.2	14	10.4	9.1	11.8	20.3	18	22.9	8.4	5.7	12.4	19.3	16.5	22.7	13.4	11.4	15.7	26.1	24	28.3	15.2	12.3	18.9
2020	12	11.7	12.4	9.5	8.2	10.8	17	14.9	19.4	6.2	3.9	9.8	15.9	13.3	19.1	11.9	10	14.2	23.1	21.1	25.2	17.1	13.9	21.1
Table 6i: Incidence rate of occupational injuries per 1000 workers by region of birth among workers in health
	Native worker			Nordic or EU/EFTA			non-EU/EFTA countries			North America or Oceania			Africa			Asia			Middle East			Other
Year	Incidence rate	95 % CI	95 % CI	Incidence rate	95 % CI	95 % CI	Incidence rate	95 % CI	95 % CI	Incidence rate	95 % CI	95 % CI	Incidence rate	95 % CI	95 % CI	Incidence rate	95 % CI	95 % CI	Incidence rate	95 % CI	95 % CI	Incidence rate	95 % CI	95 % CI
2003	27.8	27.3	28.2	31.6	29.6	33.8	41.5	37.5	46	37.4	24.6	56.7	45.4	40.4	51	40.2	34.7	46.7	52.6	48.1	57.6	44	38.8	49.9
2004	29.1	28.6	29.5	31.9	29.9	34.1	41.4	37.5	45.8	25	15.1	41.5	45.4	40.5	51.1	41.4	35.9	47.8	58.5	53.7	63.7	43.6	38.4	49.5
2005	28.5	28	28.9	31.4	29.4	33.6	44.5	40.5	48.9	20.2	11.5	35.6	39.5	35	44.7	43	37.5	49.2	54.4	49.9	59.3	46.4	41.1	52.5
2006	27.8	27.4	28.3	30	28.1	32.1	46.4	42.5	50.8	26.6	16.6	42.8	39.8	35.3	44.7	42.2	37.1	48	51.6	47.4	56.2	41.1	36.2	46.7
2007	26.1	25.6	26.5	27.6	25.7	29.5	42.3	38.7	46.2	22.4	13.5	37.2	50.7	36.5	45.4	37.4	32.9	42.5	49.1	45.2	53.4	36.6	32.2	41.7
2008	26.4	26	26.9	26	24.2	27.8	38.3	34.9	42	26.2	16.5	41.5	38.5	34.5	42.9	35.1	30.9	39.9	44.4	40.8	48.3	39.1	34.5	44.3
2009	26.6	26.1	27	27.1	25.3	29	39.1	35.7	42.7	33.9	22.6	51.1	33.9	30.3	38	39.1	34.8	44	43.3	39.8	47	38.6	34.1	43.1
2010	26.6	26.1	27	25.5	23.7	27.4	37.9	34.7	42.5	26.5	16.9	42	31.2	27.9	35	36.9	32.9	41.5	43	39.7	46.6	38.9	34.4	44.1
2011	26	25.2	26	25.5	23.7	27.4	41	37.7	44.6	24.7	15.4	39.8	32.8	29.6	36.3	31.2	27.7	35.2	37.9	35	41.2	36.3	32	41.1
2012	25.2	24.8	25.6	25.1	23.4	27	39.5	36.3	42.9	31.5	20.7	47.8	34.8	31.6	38.3	35.2	31.6	39.2	36.7	33.8	39.7	35.9	31.8	40.7
2013	25.5	25.1	26	23.4	21.7	25.1	41.6	38.4	45	25.6	16.4	40.2	35.5	32.4	38.8	33.6	30.2	37.3	40.7	37.8	43.8	40.8	36.3	45.7
2014	25.6	25.1	26	24.8	23.1	26.6	38.6	35.6	41.8	30.9	20.7	46.1	34.5	31.6	37.5	36.3	33	40	39.2	36.5	42.1	36.4	32.3	40.9
2015	23.4	23	23.8	22.3	20.7	24	38	35.2	41.1	14.1	8	24.8	34.7	32	37.5	37.1	34	40.5	38	35.5	40.6	34.6	30.8	39
2016	23.3	23	23.7	22.2	20.6	23.8	37.6	34.9	40.5	23.3	15.2	35.7	30.5	28.3	33	35.4	32.6	38.5	34.1	32	36.4	38.6	34.6	43.1
2017	22.3	22	22.7	21.9	20.4	23.6	35.6	33	38.4	19.1	11.9	30.7	30.5	28.4	32.7	32	29.5	34.8	31.6	29.7	33.7	37.8	33.9	42.2
2018	20.5	20.1	20.9	19.6	18.2	21.2	34.8	32.3	37.5	16.2	9.8	26.8	26.9	25.1	29	33.1	30.6	35.8	33.9	32	36	35.7	31.9	40
2019	22.1	21.7	22.5	21.6	20.1	23.3	40.1	37.3	43	24.1	15.7	36.9	30.2	28.2	32.3	34.6	32.1	37.3	37.7	35.6	40	37.8	33.9	42.2
2020	22.2	21.8	22.6	22.5	20.9	24.2	40.8	38	43.8	14.4	8.2	25.4	30.7	28.7	32.8	34.9	32.5	37.6	37.1	35	39.3	36.8	32.9	41.1
Table 6j: Incidence rate of occupational injuries per 1000 workers by region of birth among workers in other services
	Native worker			Nordic or EU/EFTA			non-EU/EFTA countries			North America or Oceania			Africa			Asia			Middle East			Other
Year	Incidence rate	95 % CI	95 % CI	Incidence rate	95 % CI	95 % CI	Incidence rate	95 % CI	95 % CI	Incidence rate	95 % CI	95 % CI	Incidence rate	95 % CI	95 % CI	Incidence rate	95 % CI	95 % CI	Incidence rate	95 % CI	95 % CI	Incidence rate	95 % CI	95 % CI
2003	8.3	8.1	8.8	9.4	8.1	10.8	17	14.5	19.8	3.6	1.6	8.1	21.7	17.4	26.9	14.8	11.4	19.1	17.5	14.2	21.5	16.5	13.2	20.7
2004	8.4	8.1	8.7	8.2	7.1	9.6	18.1	15.6	21	7.8	4.5	13.4	18	14.2	22.9	18.7	15	23.3	22.2	18.5	26.7	17.3	13.9	21.5
2005	8.4	8.2	8.7	9.2	8	10.7	14.6	12.4	17.2	4.2	2	8.7	13.8	10.6	18	12.5	9.6	16.1	25.4	21.5	30.1	17.2	13.9	21.4
2006	8.3	8	8.5	8.9	7.8	10.3	18.1	15.7	20.8	7.8	4.6	13.1	18.5	15	22.9	13.2	10.5	16.6	21.3	18	25.3	14.9	11.9	18.6
2007	7.7	7.5	7.9	7.8	6.7	9	15.9	13.8	18.3	5.2	2.8	9.7	15.1	12.2	18.8	14	11.5	17.2	21.5	18.4	25.2	18.4	15.2	22.3
2008	8.6	8.4	8.8	8.4	7.4	9.7	17.99	15.8	20.2	3.2	1.5	6.8	19.4	16.3	23.1	11	9	13.5	19.9	17.2	23	17	14.1	20.5
2009	8.1	7.9	8.4	7.8	6.8	8.9	15.5	13.6	17.7	3.8	1.9	7.5	17.2	14.3	20.6	10.2	8.3	12.5	18.7	16.1	21.7	15.5	12.7	18.8
2010	8.7	8.5	9	8.7	7.6	10	19.4	17.3	21.8	5	2.7	9	19.6	16.5	23.1	11.4	9.5	13.7	19.9	17.3	23	15.8	13	19.1
2011	7.2	7	7.4	7.8	6.9	8.9	16.4	14.6	18.5	2.5	1.1	5.5	17.7	14.9	21.1	10.8	9	12.9	17.9	15.5	20.8	11.8	9.5	14.7
2012	7.6	7.4	8.8	7.8	6.8	8.8	17.9	16	20	5.1	2.9	8.7	15.5	12.9	18.5	7.8	6.4	9.5	18.8	16.4	21.4	13.3	10.9	16.2
2013	7.4	7.2	7.7	7.8	6.9	8.9	18	16.2	20.1	4	2.2	7.3	17.9	15.2	21.1	8.9	7.4	10.5	16.6	14.5	19.1	12.2	9.9	15
2014	7.3	7.1	7.5	6.9	6.1	7.9	16.4	14.7	18.3	4.5	2.6	7.7	14.4	12.1	17.1	7	5.8	8.5	15.6	13.6	17.9	11.9	9.6	14.6
2015	7.9	7.6	8.1	6.9	6.1	7.8	17.9	16.2	19.9	2.3	1.1	4.8	14	11.9	16.5	9.9	8.4	11.5	20.5	18.3	22.9	11.4	9.2	14
2016	7.9	7.7	8.1	7.7	6.8	8.6	15.1	13.5	16.8	6.8	4.5	10.3	16.4	14.3	19	8	6.8	9	18.4	16.4	20.5	15	12.5	17.9
2017	7.8	7.6	8	7.9	7.1	8.7	17.3	15.7	19.1	4.2	2.6	6.9	16.8	14.7	19.1	7.2	8.2	8.4	21.1	19.2	23.2	13.5	11.2	16.2
2018	8.1	7.9	8.4	8.1	7.3	8.9	16.3	14.8	17.9	4	2.5	6.5	15.1	13.2	17.2	7.3	6.3	8.4	21.4	19.6	23.3	12.5	10.4	15
2019	8.5	8.2	8.7	8.3	7.5	9.1	15.3	13.9	16.8	5.5	3.7	8.2	17.3	14.4	19.5	8.2	7.2	9.2	21.6	19.8	23.5	11.1	9.2	13.4
2020	7.1	6.9	7.3	7.5	6.7	8.3	12.9	11.6	14.4	4.9	3.2	7.5	16.6	14.7	18.9	7.6	6.7	8.7	17.2	15.6	19	12.9	10.8	15.5

## Sheet: Table 7 OIA region by size
Occupational injuries in Sweden 2003-2020
Table 7a: Incidence rate of occupational injuries per 1000 workers by region of birth among workers in small to medium companies
	Native worker			Nordic or EU/EFTA			non-EU/EFTA countries			North America or Oceania			Africa			Asia			Middle East			Other
Year	Incidence rate	95 % CI	95 % CI	Incidence rate	95 % CI	95 % CI	Incidence rate	95 % CI	95 % CI	Incidence rate	95 % CI	95 % CI	Incidence rate	95 % CI	95 % CI	Incidence rate	95 % CI	95 % CI	Incidence rate	95 % CI	95 % CI	Incidence rate	95 % CI	95 % CI
2003	8.7	8.6	8.9	10	9	11	15.9	14.3	17.8	6.4	3.8	10.8	13.1	10	17.1	7.1	6	9.9	14.4	12.3	16.8	14.8	11.9	18.3
2004	8.5	8.3	8.7	10.6	9.6	11.7	17.4	15.7	19.3	7.3	4.5	11.9	13.2	10.2	17.2	6.3	6.5	9.2	13.6	11.7	15.9	13.2	10.5	16.5
2005	8.5	8.3	8.6	9.5	8.6	10.5	15.4	13.9	17.2	6.2	3.7	10.4	10.2	7.6	13.6	5.4	4.9	8.2	16.7	11.7	15.9	13.5	10.9	16.8
2006	8.2	8	8.4	8.6	7.7	9.5	15.7	14.1	17.5	2.6	1.2	5.7	9.7	7.3	12.9	5.2	4.2	7	14.4	12.5	16.6	11.1	8.8	14
2007	8.1	7.9	8.2	9	8.2	9.9	14.9	13.4	16.5	4.7	2.7	8.3	10.5	8.2	13.6	5.9	4.1	6.7	10.6	9.1	12.3	10.2	8.1	12.8
2008	7.8	7.7	8	8.1	7.4	8.9	13.9	12.5	15.4	4.3	2.4	7.6	9	7	11.6	5.1	4.8	7.4	11.8	10.3	13.5	12.6	10.3	15.4
2009	7.3	7.1	7.4	7.2	6.5	8	12.3	11.1	13.8	3.6	1.9	6.7	10	7.9	12.6	4.5	4.1	6.3	10.3	9	11.8	10.8	8.8	13.4
2010	7.9	7.7	8.1	8.3	7.6	9.2	12.1	10.9	13.5	6	3.8	9.6	8.6	6.8	10.9	5	3.6	5.6	10.2	9	11.6	8.6	6.8	10.8
2011	7.9	7.8	8.1	8	7.3	8.8	13.4	12.2	14.7	5.5	3.5	8.7	8.9	7.2	11.1	4.3	4.1	6.1	9.8	8.7	11.1	8.2	6.6	10.3
2012	8.6	8.4	8.7	8.2	7.5	8.9	13.3	12.1	14.6	6.4	4.2	9.8	10.4	8.6	12.6	5.1	3.6	5.3	10.7	9.5	12	12.2	10.2	14.5
2013	8.7	8.6	8.9	7.8	7.2	8.6	13.1	12	14.4	5.7	3.7	8.8	9.7	8	11.6	5.2	4.3	6.1	10	8.9	11.2	12.3	10.3	14.6
2014	8.6	8.4	8.7	7.2	6.6	7.8	12	11	13.2	6.6	4.5	9.8	10	8.4	1.9	4.9	4.4	6.1	9	8	10	10.6	8.8	12.7
2015	8.9	8.7	9.1	7.3	6.7	7.9	11.7	10.7	12.8	4.8	3.1	7.5	9.9	8.4	11.6	5.2	4.1	5.7	8.9	8	9.9	11.5	9.7	13.7
2016	9.4	9.2	9.6	8	7.4	8.6	11.8	10.7	12.9	10	7.4	13.5	10.5	9	12.2	4	4.5	6.1	9.8	9	10.8	10.4	8.7	12.4
2017	9.3	9.1	9.5	8.4	7.8	9.1	12.7	11.7	13.9	5.4	3.6	8.1	10.7	9.3	12.3	5	4.3	5.8	9.7	8.8	10.6	11.6	9.8	13.7
2018	9.5	9.3	9.7	8.5	7.9	9.2	11.7	10.7	12.7	7.5	5.4	10.5	11	9.7	12.6	5.2	4.5	5.9	10.8	9.9	11.7	13.1	11.2	15.3
2019	9.8	9.6	10	9.5	8.7	10.2	11.9	11	13	7.2	5.1	10	12.8	11.4	14.4	5.5	4.8	6.3	13.6	12.6	14.6	12	10.2	14
2020	9.3	9.1	9.5	9	8.3	9.6	12	11	13	7.1	5.1	10	10.8	9.5	12.4	5.4	4.8	6.2	12.6	11.6	13.6	13	11.1	15.3
Table 7b: Incidence rate of occupational injuries per 1000 workers by region of birth among workers in medium to large companies
	Native worker			Nordic or EU/EFTA			non-EU/EFTA countries			North America or Oceania			Africa			Asia			Middle East			Other
Year	Incidence rate	95 % CI	95 % CI	Incidence rate	95 % CI	95 % CI	Incidence rate	95 % CI	95 % CI	Incidence rate	95 % CI	95 % CI	Incidence rate	95 % CI	95 % CI	Incidence rate	95 % CI	95 % CI	Incidence rate	95 % CI	95 % CI	Incidence rate	95 % CI	95 % CI
2003	16.3	15.8	16.8	22.6	19.8	25.8	34.1	29.7	39.1	16.5	8.6	31.7	29.5	21.9	39.6	16.8	11.8	23.9	32.6	25.8	41.1	24.8	18.6	33
2004	17	16.5	17.5	17.9	15.4	20.9	38.8	34	44.2	11.7	5.6	24.6	32.7	24.3	43.9	21.4	15.7	29.2	38.2	30.7	47.6	28.1	21.5	36.8
2005	15.9	15.4	16.4	17.8	15.2	20.7	36.2	31.7	41.3	17.7	9.5	32.9	27.4	19.9	37	15.3	10.8	21.8	37.6	30.3	46.6	33.5	26.2	42.8
2006	15.5	15	16	17.6	15.1	20.4	36.5	32.1	41.5	12.5	6.3	25	31.6	23.7	42	19.5	14.5	26.1	33.6	27	41.9	28.7	22	37.4
2007	14.5	14	14.9	17	14.7	198	32	28.1	36.5	5.7	2.1	15.1	24.9	18.5	33.5	16.1	12	21.6	34.9	28.7	42.5	27.5	21.1	35.9
2008	14	13.6	14.5	16.6	14.3	19.2	31.1	27.2	35.6	4	1.3	12.4	25.1	18.9	33.2	14.8	11.1	19.8	36.6	21.5	32.9	27.7	21.5	35.8
2009	13.1	12.6	13.5	14.1	12	16.5	26.3	22.6	30.5	9.3	4.5	19.6	24.8	18.8	32.7	15.1	11.3	20.2	39.7	24.2	36.4	23	17.2	30.7
2010	14.6	14.2	15.1	16.8	14.5	19.5	31	27.1	35.4	6.3	2.6	15.1	17.9	13.1	24.4	18.8	14.7	24.4	30.9	25.5	37.3	28.8	22.2	37.2
2011	14.4	14	14.9	14.7	12.6	17.1	29.8	26.2	33.9	11.9	6.4	22.1	22	17	28.5	18.2	14.3	23.1	28.6	23.8	34.2	29	22.7	37.1
2012	15.7	15.2	16.2	16	13.9	18.4	28.8	25.3	32.8	17.7	10.8	28.8	19.3	14.7	25.2	10.2	7.5	13.9	29.3	24.7	34.8	28.1	21.8	36.3
2013	15.5	15	15.9	15.7	13.7	18.1	29.3	25.8	33.4	9.4	4.9	18	21.8	17.1	27.7	13.8	10.8	17.6	23.6	19.7	28.3	27	21	34.6
2014	15	14.6	15.5	16	14	18.4	30.2	26.7	34.2	11.6	6.4	20.9	17.2	13.4	22.1	13	10.2	16.5	25.6	21.7	30.3	29.7	23.5	37.5
2015	14.9	14.4	15.3	15.2	13.3	17.5	30.1	26.7	34	16.1	9.7	26.7	19.3	15.4	24.1	15	12.1	18.5	28	24	32.6	23.2	17.9	30
2016	15.6	15.1	16.1	17.6	15.5	19.9	29.5	26.2	33.3	9.9	5.3	18.4	19.6	15.9	24.1	15	12.3	18.4	28.8	25	33.1	24.7	19.3	31.6
2017	15.3	4.9	15.8	18	16	20.3	28.3	25.1	31.9	10.8	6.1	19	19.4	16	23.6	13.1	10.7	16	29.1	25.7	33.1	30.5	24.4	38.2
2018	15.4	15	15.9	15.9	14	18	27.3	24.2	30.7	9.8	5.6	17.2	16.6	13.6	20.2	14.2	11.9	17.1	26.4	23.3	29.9	24.5	19.4	31.1
2019	15.7	15.2	16.1	15.6	13.7	17.6	26.1	23.2	29.3	14.6	9.2	23.1	24.5	20.9	28.7	15.9	13.5	18.7	30	26.8	33.6	24.8	19.8	31.2
2020	14.5	14	14.9	13.7	12	15.8	24.2	21.4	27.4	9.4	5.2	17	17.7	14.7	21.4	13.6	11.3	16.4	29.7	26.5	33.3	24.7	19.6	31.2
Table 7c: Incidence rate of occupational injuries per 1000 workers by region of birth among workers in lare companies
	Native worker			Nordic or EU/EFTA			non-EU/EFTA countries			North America or Oceania			Africa			Asia			Middle East			Other
Year	Incidence rate	95 % CI	95 % CI	Incidence rate	95 % CI	95 % CI	Incidence rate	95 % CI	95 % CI	Incidence rate	95 % CI	95 % CI	Incidence rate	95 % CI	95 % CI	Incidence rate	95 % CI	95 % CI	Incidence rate	95 % CI	95 % CI	Incidence rate	95 % CI	95 % CI
2003	21	20.8	21.2	25.5	24.4	26.7	37	35	39.1	16	12	21.3	41	37.7	44.6	29.2	26.4	32.3	46.6	43.9	49.4	37.7	34.7	41.1
2004	21.9	21.7	22.1	26.6	25.5	27.8	37.2	35.2	39.3	19.1	14.7	24.8	39.9	36.7	43.4	30.6	27.9	33.9	59.9	47.1	52.8	37.5	34.5	40.8
2005	21.3	21.1	21.5	25.5	24.4	26.7	36.8	34.9	38.9	10.8	7.7	15.3	35.4	32.4	38.6	29.4	26.7	32.3	48.3	45.6	51.1	37.1	34.1	40.3
2006	20.6	20.4	20.8	24.6	23.5	25.8	38.2	36.3	40.2	16.6	12.7	21.8	36.2	33.3	39.3	30.2	27.6	33	44.6	42	47	34.2	31.4	37.2
2007	19.6	19.4	19.8	22.1	21.1	23.2	34.9	33.1	36.8	13.2	9.8	17.7	33.6	31	36.5	27.3	25	29.9	42	39.8	44.4	30.6	28	33.4
2008	19.9	19.7	21.1	21.8	20.8	22.9	33.6	31.8	35.4	12.8	9.5	17.1	33.9	31.4	36.7	25	22.9	27.3	39.5	37.4	41.8	31.9	29.3	34.7
2009	19.4	19.2	19.6	21.8	20.8	22.9	32.4	30.7	34.2	14.4	1.9	19	30.9	28.4	33.5	25.3	23.2	27.6	38.7	36.6	40.9	31.8	29.1	34.6
2010	20.2	20	20.4	22.1	21	23.1	35.3	33.5	37.1	14.6	11.2	19.1	31.4	29	33.9	25.6	23.5	27.8	40	37.9	42.2	34.1	31.4	37.1
2011	19.7	19.5	19.9	20.7	19.7	21.8	33.5	31.8	35.2	11.7	8.8	15.6	29.5	27.4	31.8	24.1	22.2	26.1	38.5	36.7	40.8	31.1	28.6	33.9
2012	19.7	19.5	19.9	21	20	22	33.6	32	35.3	9.9	7.3	13.3	33	30.8	35.3	24.5	22.7	26.4	38.7	36.8	40.7	32.3	29.7	35.1
2013	20.1	19.9	20.3	20.3	19.3	21.3	35.3	33.7	37.1	12.5	9.6	16.2	34	31.8	36.2	23.3	21.6	25.1	40.7	38.8	42.7	32.4	29.8	35.1
2014	19.9	19.7	21.1	20.7	19.8	21.8	34.2	32.6	35.9	13.2	1.3	16.9	32.1	30.2	34.3	23.8	22.2	25.5	39.5	37.7	41.4	29.7	27.2	32.3
2015	19.5	19.3	19.7	19.3	18.4	20.3	35.4	33.8	37	10.7	8.2	13.9	32	30.2	34	25.8	24.2	27.5	40.2	38.5	42	29.4	27	31.9
2016	19.2	19	19.4	19.5	18.6	20.4	34.9	33.4	36.5	11.8	9.3	15	30.2	28.5	31.9	25.2	23.7	26.8	38	36.4	39.6	32	29.6	34.6
2017	19.1	18.9	19.3	19.5	18.6	20.4	33.5	32	35	12.6	10.1	15.8	29.8	28.3	31.4	23.6	22.2	25.1	35.9	34.5	37.4	30.5	28.2	33
2018	18.4	18.2	18.6	18.4	17.5	19.3	32.7	31.4	34.2	9.5	7.4	12.2	27	25.6	28.4	23.3	22.1	24.7	38	36.6	39.4	28.5	26.3	30.8
2019	19.2	19	19.4	18.5	17.6	19.4	33.8	32.4	35.3	14.6	12	17.8	29.1	27.7	30.5	24.2	23	24.5	39.8	38.4	41.1	28.1	25.9	30.4
2020	17.7	17.5	17.9	17.4	16.6	18.3	31.6	30.2	33	8.1	6.2	10.7	29.9	28.5	31.4	22.8	21.6	24.1	36.6	35.3	37.9	26.9	24.8	29.2

## Sheet: Table 8 OIA region by sector
Occupational injuries in Sweden 2003-2020
Table 8a: Incidence rate of occupational injuries per 1000 workers by region of birth among workers in the public sector
	Native worker			Nordic or EU/EFTA			non-EU/EFTA countries			North America or Oceania			Africa			Asia			Middle East			Other
Year	Incidence rate	95 % CI	95 % CI	Incidence rate	95 % CI	95 % CI	Incidence rate	95 % CI	95 % CI	Incidence rate	95 % CI	95 % CI	Incidence rate	95 % CI	95 % CI	Incidence rate	95 % CI	95 % CI	Incidence rate	95 % CI	95 % CI	Incidence rate	95 % CI	95 % CI
2003	22.5	22.2	22.8	26.1	24.8	27.6	33.9	31.3	36.6	13.8	9.3	20.4	42.9	38.6	47.7	30.6	26.9	34.8	46.6	43.2	50	36.6	32.9	40.8
2004	23.7	23.5	24	27.3	25.9	28.7	36.3	33.7	39.2	18.7	13.4	26.2	41.1	36.9	45.8	32.4	28.6	36.6	51	47.6	54.7	39.1	35.2	43.4
2005	23.3	23	23.5	26.7	25.3	28.2	37.3	34.6	40.2	9.5	5.9	15.3	37.2	33.2	41.6	36.4	32.4	40.9	50.1	46.7	53.8	39.9	36	44.3
2006	22.7	22.5	23	25.7	24.3	27.2	39	36.4	41.8	20.1	14.5	27.7	39.9	35.9	44.3	36.5	32.7	40.7	46.5	43.4	49.8	36	32.4	40.1
2007	21.4	21.1	21.7	24	22.7	25.5	35.9	33.5	38.6	15.4	10.7	22.1	38.6	34.8	42.8	31.7	28.3	35.4	45.7	42.7	48.9	32.6	29.2	36.4
2008	21.9	21.6	22.2	23.7	22.4	25.2	33.8	31.4	36.3	13	8.8	19.2	37.8	34.1	41.9	29.4	26.2	33	41.6	38.8	44.6	33.9	30.4	37.8
2009	22	21.7	22.2	24.1	22.7	25.5	34.9	32.5	37.5	16.9	12	23.8	38.7	34.9	42.8	31.8	28.5	35.4	43.6	40.7	46.7	33.5	30	37.4
2010	22.4	22.1	22.7	23.4	22	24.8	36.3	33.8	38.9	15.1	10.6	21.4	35	31.6	38.8	30.3	27.2	33.7	44.2	41.4	47.1	36.5	32.8	40.6
2011	21.8	21.6	22.1	21.3	20	22.6	35.3	33	37.8	11.8	8.1	17.4	33.9	30.6	37.4	28.3	25.5	31.4	40.6	38	43.4	32.7	29.3	36.5
2012	21.5	21.2	21.7	21.7	20.4	23.1	35.3	33	37.8	12.2	8.4	17.6	37.4	34.1	41	28.1	25.4	31	39	36.5	41.7	32.2	28.8	25.9
2013	22.2	21.9	22.5	21	19.8	22.4	36.6	34.3	39	14.3	10.3	19.9	36.9	33.8	40.3	26.7	24.2	29.4	42.8	40.2	45.5	34	30.6	37.9
2014	21.7	1.5	22	21.1	19.8	22.4	35.1	32.9	37.4	13.6	9.7	18.9	34.4	31.6	37.4	28.5	26.1	31.2	41.7	39.3	44.3	29.9	26.7	33.4
2015	20.8	20.6	21.1	19.1	18	20.4	38.6	34.3	38.8	9.2	6.2	13.5	32.9	30.1	35.5	30.8	28.4	33.5	40.9	38.6	43.3	30.1	27	33.6
2016	20.3	20	20.5	19.7	18.5	20.9	35.2	33.2	37.4	11.5	8.2	16.2	31.9	29.6	34.4	30.6	28.3	33	37.3	35.3	39.4	33.4	30.2	37
2017	19.7	19.4	19.9	19	17.9	20.2	34.4	32.5	36.6	13	9.5	17.9	30.9	28.8	33.1	26.7	24.7	28.9	34	32.3	35.9	31	28	34.4
2018	18.7	18.5	19	17.3	16.2	18.5	30.9	29.1	32.9	11.2	8.1	15.7	27.6	25.8	29.5	27.5	25.6	29.6	34.8	33.1	36.5	28.2	25.3	31.4
2019	19.8	19.5	20	18.8	17.7	20	34.8	32.9	36.9	17.5	13.4	22.9	29.7	27.8	31.7	29.4	27.5	31.4	36.2	34.5	37.9	29.1	26.2	32.3
2020	18.7	18.2	18.7	18	16.9	19.2	33.2	31.3	35.2	9.1	6.2	13.3	30.1	28.3	32.2	27.9	26	29.8	34.7	33	36.4	29.9	27	33.2
Table 8b: Incidence rate of occupational injuries per 1000 workers by region of birth among workers in the private sector
	Native worker			Nordic or EU/EFTA			non-EU/EFTA countries			North America or Oceania			Africa			Asia			Middle East			Other
Year	Incidence rate	95 % CI	95 % CI	Incidence rate	95 % CI	95 % CI	Incidence rate	95 % CI	95 % CI	Incidence rate	95 % CI	95 % CI	Incidence rate	95 % CI	95 % CI	Incidence rate	95 % CI	95 % CI	Incidence rate	95 % CI	95 % CI	Incidence rate	95 % CI	95 % CI
2003	12.9	12.7	13	16.9	16	17.8	27.6	26.1	29.3	11.7	8.7	15.6	27.7	24.7	31	15.8	13.9	17.9	28.5	26.4	30.9	26.3	23.7	29.3
2004	12.9	12.7	13	16.9	16.1	17.9	28.1	26.6	29.8	11.5	8.6	15.4	28.1	24.1	31.4	16.4	14.6	18.5	28.9	26.7	31.2	24.2	21.7	27
2005	12.9	12.8	13.1	16.3	15.4	17.2	27.6	26	29.2	10.6	7.8	14.5	25.4	22.5	28.6	13.6	11.9	15.6	30.8	28.5	33.3	26	23.2	29
2006	12.4	12.2	12.6	15.2	14.4	16.1	27.9	26.4	29.5	6.7	4.6	9.8	24.7	22	27.7	14	13.3	15.8	27.8	25.7	30	22.8	20.3	25.6
2007	12.1	11.9	12.2	14	13.2	14.9	25.2	23.8	26.7	6.8	4.7	9.7	22	19.6	24.6	13.7	12.2	15.4	23.6	21.8	25.5	20	17.8	22.5
2008	12	11.8	12.1	13.1	12.4	13.9	24.5	23.2	26	6.9	4.9	9.7	22.9	20.6	25.4	12.9	11.6	14.5	23.8	22.1	25.6	22.8	20.5	25.3
2009	11	10.8	11.1	12.2	11.4	13	21.7	20.4	23.1	7.6	5.2	10.2	19.8	17.7	22.2	12.1	10.8	13.5	21.2	19.6	22.9	21.2	19	23.6
2010	11.9	11.7	12	13.4	12.6	14.2	23.3	22	24.6	8.7	6.5	11.7	20.2	18.2	22.4	12.3	11	13.6	21.3	19.8	2.9	20.9	18.8	23.3
2011	12	11.9	12.2	13	12.3	13.8	22.9	21.7	24.2	8.9	6.7	11.8	20	18.2	22	12.2	11.1	13.5	22.1	20.7	23.6	19.8	17.8	22
2012	12.7	12.5	12.8	13.4	12.7	14.1	22.7	21.5	23.9	8.5	6.5	1.2	21.9	20	23.9	11.1	10.1	12.2	23.3	21.9	24.8	23	20.9	25.3
2013	12.7	12.5	12.8	12.6	11.9	13.4	23.4	22.3	24.7	8	6.1	10.6	22.6	20.8	24.6	11.6	106	12.8	21.9	20.6	23.3	21.7	19.6	23.9
2014	12.6	11.5	12.8	12.5	11.8	13.2	22.5	21.4	23.7	9.8	7.6	12.5	21.7	20	23.5	11.2	10.3	12.3	20.7	19.4	22	20.7	18.7	22.9
2015	13	12.8	3.1	12.1	11.5	12.8	22.5	21.4	23.7	9.1	7.1	11.6	22.8	21.2	24.6	11.8	10.8	12.8	22.2	21	23.5	20.2	18.3	22.3
2016	13.5	13.3	13.7	12.8	12.2	13.5	22.8	21.7	24	10.3	8.2	12.9	21.8	20.3	23.4	11.8	10.9	12.8	22.8	21.7	24	20.7	18.9	22.8
2017	13.6	13.4	13.7	13.5	12.8	14.1	22.5	21.4	23.6	8.6	6.8	10.9	21.9	20.5	23.5	12	11.2	13	23.6	22.5	24.7	21.9	20	24
2018	13.6	13.5	13.8	13.1	12.5	13.8	22.5	21.5	23.6	8.3	6.5	10.4	20.6	19.2	22	11.8	11	12.6	25.4	24.3	26.5	21.6	19.7	23.6
2019	14	13.9	14.2	13.3	12.7	14	21.9	20.9	22.9	10.4	8.5	12.8	23.6	22.2	25	12.7	11.9	13.5	28.7	27.6	29.8	20	18.3	21.9
2020	12.9	12.7	13.1	12.4	11.8	13	20.7	19.8	21.8	7.6	6	9.7	22.6	21.2	24.1	11.7	11	12.5	26.3	25.2	27.5	19.7	18	21.7

## Sheet: Table 9 OIA reason
Occupational injuries in Sweden 2003-2020
Table 9: Incidence rate of occupational injuries per 1000 workers by reason for immigration
Year	Native worker			Work			Family/Humanitarian			Other
	Incidence rate	95 % CI	95 % CI	Incidence rate	95 % CI	95 % CI	Incidence rate	95 % CI	95 % CI	Incidence rate	95 % CI	95 % CI
2003	16.6	16.4	16.7	8.6	7	10.6	29.6	28.8	30.4	22.4	21.5	23.2
2004	17	16.9	17.2	8.1	6.6	10	30.5	29.7	31.4	23.6	22.8	24.4
2005	16.5	16.4	16.7	8.4	6.9	10.1	29.1	28.3	29.9	22.1	21.3	23
2006	16	15.9	16.2	7.8	6.5	9.2	28.2	27.5	29	21.3	20.5	22.2
2007	15.3	15.1	15.4	7.9	6.8	9.1	26.2	25.5	26.9	18.8	18	19.6
2008	15.3	15.1	15.4	8.8	7.8	10	25	24.4	25.7	18.3	17.5	19.1
2009	14.6	14.5	14.8	8.7	7.7	9.9	23.7	23	24.3	18	17.2	18.8
2010	15.4	15.2	15.5	8.4	7.5	9.4	24.9	24.3	25.5	18.1	17.3	19
2011	15.1	14.9	15.2	7.8	7	8.8	25.5	24.8	26.3	17.9	17.3	18.5
2012	15.4	15.3	15.5	7.7	7	8.8	24.8	24.2	25.5	19.6	18.9	20.2
2013	15.6	15.5	15.8	9	8.3	9.8	24.6	24	25.3	19.9	19.3	20.6
2014	15.4	15.3	15.6	9	8.3	9.8	24	23.4	24.7	19	18.4	19.6
2015	15.3	15.2	15.5	8.8	8.1	9.5	24.5	23.9	25.1	18.4	17.8	19
2016	15.4	15.3	15.6	9.2	8.5	9.9	24.3	23.8	24.9	18.5	18	19.1
2017	15.3	15.2	15.4	9.7	9	10.5	24.2	23.7	24.8	17.7	17.2	18.3
2018	15	15.2	15.4	9.1	8.4	9.8	24	23.5	26.4	17.6	17.1	18.2
2019	15.6	15.4	15.7	9.2	8.6	9.9	25.9	25.4	26.4	18.3	17.8	18.8
2020	14.4	14.3	14.6	9	8.4	9.7	24.5	24	24.9	17.1	15.6	17.6

[truncated: 13 more sheets: Table 10 Joinpoint OIA reason, Table 11 OIA reason by sex, Table 12 OIA reason by age, Table 13 OIA reason by educatio, Table 14 OIA reason by economic, Table 15 OIA reason by size, Table 16 OIA reason by sector, Table 17 OIA by time, Table 18 Joinpoint OIA time, Table 19 OIA time by sex, Table 20 OIA time by education, Table 21 OIA time by economic, Table 22 OIA time by size]
